# Supplementary material for: Transcriptional Profiling at High Temporal Resolution Reveals Robust Immune/Inflammatory Responses during Rat Sciatic Nerve Recovery
Source: Mediators Inflamm. 2017 Apr 12;2017:3827841. doi: 10.1155/2017/3827841 (PMC5405595; doi:10.1155/2017/3827841)
Supplement: Supplementary file 5 [file 3827841.f5.xlsx]

## Sheet: gene list
				1d					4d					7d					14d
Symbol	Entrez Gene Name	Entrez Gene		log2 Ratio(SN1dB/SN0dA)	Up-Down-Regulation(SN1dB/SN0dA)	P-value	FDR		log2 Ratio(SN1dB/SN0dA)	Up-Down-Regulation(SN1dB/SN0dA)	P-value	FDR		log2 Ratio(SN1dB/SN0dA)	Up-Down-Regulation(SN1dB/SN0dA)	P-value	FDR		log2 Ratio(SN1dB/SN0dA)	Up-Down-Regulation(SN1dB/SN0dA)	P-value	FDR
ACTA1	actin, alpha 1, skeletal muscle	29437		4.71473	Up	0	0		1.40759	Up	1.23789e-67	9.32905e-67		-0.678073	Down	2.8095e-132	5.11493e-131		-0.473428	Down	4.68202e-76	7.01192e-75
ACTB	actin, beta	81822		1.07329	Up	0	0		1.11177	Up	0	0		0.598824	Up	0	0		0.543913	Up	0	0
ACTC1	actin, alpha, cardiac muscle 1	29275		1.24972	Up	0.000337936	0.000644784		-0.811853	Down	0.10141	0.132055		0.412905	Up	0.302276	0.345161		-0.804518	Down	0.0959192	0.144103
ACTG1	actin gamma 1	287876		1.69367	Up	0	0		1.81444	Up	0	0		1.07679	Up	0	0		1.00426	Up	0	0
ACTG2	actin, gamma 2, smooth muscle, enteric	25365		-1.5454	Down	2.1526e-250	4.50109e-249		-2.55234	Down	0	0		-3.54878	Down	0	0		-4.12214	Down	0	0
AOC3	amine oxidase, copper containing 3	29473		-2.01166	Down	0	0		-1.64127	Down	0	0		-1.0232	Down	0	0		-0.191024	Down	2.61158e-32	2.1336e-31
C5AR1	complement component 5a receptor 1	113959		3.71471	Up	0	0		2.80998	Up	0	0		2.19903	Up	1.76683e-219	4.91821e-218		2.33148	Up	5.3269e-274	2.30704e-272
CCL2	chemokine (C-C motif) ligand 2	287562		14.7996	Up	5.16852e-258	1.11165e-256		12.4091	Up	2.67802e-51	1.70955e-50		11.63	Up	1.59863e-29	9.3659e-29		12.0886	Up	5.26316e-42	5.13844e-41
CCL4	chemokine (C-C motif) ligand 4	116637		2.2706	Up	2.86516e-05	6.11407e-05		1.96575	Up	0.000484042	0.000858546		2.24114	Up	3.73914e-05	7.13077e-05		2.16573	Up	5.40242e-05	0.000149205
Ccl6	chemokine (C-C motif) ligand 6	287910		3.45794	Up	0	0		2.17336	Up	0	0		1.41177	Up	3.42786e-176	7.91098e-175		1.66636	Up	4.20404e-285	1.90029e-283
Ccl7	chemokine (C-C motif) ligand 7	287561		5.83265	Up	0	0		3.60701	Up	6.16916e-210	1.04362e-208		2.56775	Up	1.07006e-71	1.1833e-70		2.68243	Up	5.70844e-86	9.37463e-85
Ccl9	chemokine (C-C motif) ligand 9	360579		7.59502	Up	1.26689e-214	2.33801e-213		7.96749	Up	1.76154e-288	3.85814e-287		9.14689	Up	0	0		9.65828	Up	0	0
CCL20	chemokine (C-C motif) ligand 20	29538		3.3899	Up	5.6163e-05	0.000116838		-0.92733	Down	0.663238	0.702921		0.775475	Up	0.568296	0.606024		-1.02691	Down	0.611076	0.678617
CCL21	chemokine (C-C motif) ligand 21	298006		-1.05632	Down	6.13464e-74	5.18074e-73		-1.43714	Down	6.95688e-126	7.9327e-125		-3.6161	Down	0	0		-4.15805	Down	0	0
CCL22	chemokine (C-C motif) ligand 22	117551		1.30744	Up	0.000151564	0.000300224		3.22242	Up	2.07694e-41	1.1802e-40		1.89095	Up	1.00342e-09	2.79746e-09		1.29502	Up	0.000105183	0.000279412
CCL24	chemokine (C-C motif) ligand 24	288593		3.4221	Up	0	0		0.757554	Up	6.4901e-24	2.78647e-23		0.821899	Up	1.93229e-27	1.07481e-26		0.716991	Up	6.0693e-22	3.9287e-21
CCL3L3	chemokine (C-C motif) ligand 3-like 3	25542		4.79876	Up	5.80628e-254	1.23019e-252		3.15796	Up	2.5763e-62	1.84718e-61		3.49382	Up	2.93418e-83	3.66324e-82		4.16545	Up	6.6164e-159	1.76403e-157
CD34	CD34 molecule	305081		-1.08853	Down	0	0		-0.730172	Down	3.6848e-210	6.24192e-209		-0.235306	Down	2.06742e-26	1.12025e-25		-0.0251619	Down	0.219754	0.296245
CKLF	chemokine-like factor	245978		3.33816	Up	5.19282e-75	4.42827e-74		2.26971	Up	1.48171e-25	6.57011e-25		1.83296	Up	1.65908e-14	6.01099e-14		2.07497	Up	8.8135e-21	5.52174e-20
CLDN1	claudin 1	65129		-2.05824	Down	0	0		-2.2392	Down	0	0		-1.00304	Down	0	0		-0.148146	Down	6.19546e-18	3.55447e-17
CLDN4	claudin 4	304407		2.74354	Up	3.78474e-13	1.32537e-12		2.86275	Up	2.87546e-15	9.95531e-15		2.22026	Up	8.3346e-08	2.01982e-07		3.33064	Up	3.64286e-24	2.49921e-23
CLDN5	claudin 5	65131		-1.00351	Down	6.69184e-77	5.77075e-76		-1.71905	Down	5.17078e-184	7.911e-183		-1.21365	Down	5.2499e-105	7.88857e-104		-0.712602	Down	5.29358e-48	5.63811e-47
CLDN10	claudin 10	290485		-2.73422	Down	1.51007e-05	3.32051e-05		-1.07417	Down	0.0181724	0.0266087		-1.17872	Down	0.0133558	0.0190602		-1.28067	Down	0.0054694	0.0109878
CLDN11	claudin 11	84588		-3.25215	Down	2.9929e-133	3.84634e-132		-1.62687	Down	5.7504e-63	4.15146e-62		0.415739	Up	2.0718e-09	5.66613e-09		-0.165136	Down	0.0255284	0.0444044
CLDN19	claudin 19	298487		-1.90622	Down	0	0		-3.73016	Down	0	0		-1.41416	Down	0	0		-1.14023	Down	0	0
CLDN22	claudin 22	502083		-4.48046	Down	9.9049e-18	3.98409e-17		-2.62777	Down	1.58413e-12	4.94256e-12		-1.92496	Down	1.28623e-08	3.31369e-08		-2.40542	Down	6.28242e-12	2.86583e-11
CXCL2	chemokine (C-X-C motif) ligand 2	81503		5.12687	Up	8e-305	1.98699e-303		2.05249	Up	1.69566e-17	6.28554e-17		1.17033	Up	4.5346e-05	8.5651e-05		-0.389481	Down	0.28569	0.362364
CXCL3	chemokine (C-X-C motif) ligand 3	114105		12.4461	Up	2.153e-103	2.2884e-102		9.04144	Up	1.00356e-10	2.88399e-10		9.8872	Up	2.79176e-18	1.1823e-17		7.40129	Up	0.000545818	0.0013104
CXCL6	chemokine (C-X-C motif) ligand 6	60665		12.6057	Up	1.11367e-41	6.75547e-41		9.61511	Up	4.8209e-06	1.03149e-05		9.55238	Up	1.02474e-05	2.06095e-05		7.42807	Up	0.0654694	0.10292
CXCL10	chemokine (C-X-C motif) ligand 10	245920		3.10894	Up	3.968e-117	4.65064e-116		3.07044	Up	5.18792e-117	5.60623e-116		2.42809	Up	4.0979e-57	3.84657e-56		2.97309	Up	1.14334e-108	2.25198e-107
CXCL11	chemokine (C-X-C motif) ligand 11	305236		1.57753	Up	9.33784e-05	0.000189079		1.88002	Up	5.21736e-07	1.20024e-06		1.43844	Up	0.000483534	0.000821759		2.98432	Up	6.38974e-23	4.2628e-22
CXCL13	chemokine (C-X-C motif) ligand 13	498335		1.24948	Up	6.60348e-16	2.5349e-15		1.15381	Up	6.16994e-14	2.03639e-13		0.795211	Up	1.87823e-06	4.06352e-06		2.21662	Up	1.44246e-69	2.0343e-68
CXCL14	chemokine (C-X-C motif) ligand 14	306748		4.18724	Up	0	0		2.18891	Up	0	0		2.09898	Up	0	0		0.720721	Up	1.31214e-42	1.29428e-41
CXCL16	chemokine (C-X-C motif) ligand 16	497942		2.13545	Up	0	0		2.15162	Up	0	0		2.03587	Up	0	0		1.88402	Up	2.83866e-275	1.23949e-273
CXCR2	chemokine (C-X-C motif) receptor 2	29385		5.28998	Up	2.58898e-212	4.73461e-211		0.567435	Up	0.158181	0.198438		0.374937	Up	0.372364	0.416444		0.214098	Up	0.613442	0.679502
CXCR4	chemokine (C-X-C motif) receptor 4	60628		3.02177	Up	0	0		3.86993	Up	0	0		3.37119	Up	0	0		2.94983	Up	0	0
EZR	ezrin	54319		1.40125	Up	0	0		1.28193	Up	0	0		1.27267	Up	0	0		0.754454	Up	2.49512e-227	8.89313e-226
GNAI1	guanine nucleotide binding protein (G protein), alpha inhibiting activity polypeptide 1	25686		-1.13915	Down	1.40377e-164	2.11277e-163		-1.32601	Down	3.3703e-221	6.0068e-220		-0.773945	Down	2.10206e-88	2.73975e-87		-0.657473	Down	1.34453e-72	1.95237e-71
ICAM1	intercellular adhesion molecule 1	25464		1.66897	Up	0	0		1.15124	Up	3.58772e-138	4.40483e-137		1.11251	Up	7.81478e-123	1.34102e-121		1.07974	Up	1.92907e-122	4.18952e-121
ICAM2	intercellular adhesion molecule 2	360647		1.04979	Up	4.4246e-56	3.17276e-55		0.688178	Up	2.74562e-23	1.16458e-22		0.508731	Up	2.91922e-12	9.45519e-12		0.728053	Up	5.28482e-27	3.87783e-26
IL18	interleukin 18	29197		3.09327	Up	3.3863e-237	6.78126e-236		3.31969	Up	8e-308	1.86284e-306		2.0366	Up	5.66504e-72	6.29208e-71		1.75819	Up	3.2938e-52	3.72211e-51
IL33	interleukin 33	361749		1.20135	Up	0	0		0.760175	Up	0	0		-0.316271	Down	2.5457e-54	2.31567e-53		-0.361512	Down	5.41254e-75	8.02849e-74
IL1A	interleukin 1, alpha	24493		5.72777	Up	3.58436e-28	1.7884e-27		6.56452	Up	2.85418e-53	1.86183e-52		5.43844	Up	6.20518e-23	3.05675e-22		4.14301	Up	3.93522e-09	1.53832e-08
IL1B	interleukin 1, beta	24494		6.26338	Up	0	0		3.49588	Up	4.26576e-49	2.65989e-48		3.37494	Up	1.04174e-42	7.86877e-42		3.34021	Up	1.61541e-43	1.61654e-42
IL1R1	interleukin 1 receptor, type I	25663		2.20113	Up	0	0		1.67155	Up	5.74304e-248	1.11903e-246		1.67155	Up	5.74304e-248	1.11903e-246		1.12644	Up	4.392e-97	7.9256e-96
IL1RN	interleukin 1 receptor antagonist	60582		6.51474	Up	0	0		4.87018	Up	0	0		5.20546	Up	0	0		5.49665	Up	0	0
IL36B	interleukin 36, beta	362076		5.19726	Up	4.36442e-19	1.81728e-18		3.82756	Up	4.45178e-07	1.03094e-06		2.36044	Up	0.0216772	0.030099		3.72798	Up	1.10617e-06	3.6109e-06
IL36RN	interleukin 36 receptor antagonist	311783		3.97486	Up	2.90014e-14	1.05831e-13		2.3206	Up	0.00101377	0.0017344		1.89095	Up	0.0148034	0.0210311		-0.0269105	Down	0.977052	0.986026
ITGA1	integrin, alpha 1	25118		-1.02779	Down	1.95468e-120	2.32867e-119		-1.00528	Down	3.30364e-123	3.71077e-122		-0.377519	Down	3.918e-22	1.88813e-21		-0.324681	Down	2.2728e-18	1.32064e-17
ITGA4	integrin, alpha 4 (antigen CD49D, alpha 4 subunit of VLA-4 receptor)	311144		2.1529	Up	0	0		2.27445	Up	0	0		2.30812	Up	0	0		1.97431	Up	0	0
ITGA5	integrin, alpha 5 (fibronectin receptor, alpha polypeptide)	315346		1.08919	Up	6.93124e-293	1.66754e-291		0.784069	Up	4.47544e-144	5.67825e-143		0.383941	Up	2.81846e-30	1.68243e-29		0.247232	Up	8.53006e-14	4.21311e-13
ITGA6	integrin, alpha 6	114517		-1.18477	Down	0	0		-1.42868	Down	0	0		-1.06346	Down	0	0		-0.724256	Down	0	0
ITGB2	integrin, beta 2 (complement component 3 receptor 3 and 4 subunit)	309684		3.72168	Up	0	0		3.66324	Up	0	0		3.28896	Up	0	0		3.47241	Up	0	0
ITGB7	integrin, beta 7	25713		3.72814	Up	0	0		1.61022	Up	2.75706e-71	2.15421e-70		1.17108	Up	3.95236e-32	2.4583e-31		1.36931	Up	2.3913e-49	2.59291e-48
MMP3	matrix metallopeptidase 3	171045		8.53739	Up	5.68664e-210	1.03012e-208		4.46499	Up	2.06262e-11	6.13614e-11		6.13303	Up	4.5295e-38	3.15039e-37		5.12284	Up	5.631e-19	3.34181e-18
MMP8	matrix metallopeptidase 8	63849		6.26437	Up	4.76254e-82	4.29334e-81		8.58244	Up	0	0		9.69682	Up	0	0		9.25444	Up	0	0
MMP9	matrix metallopeptidase 9	81687		7.19309	Up	0	0		6.21501	Up	3.40776e-222	6.09378e-221		7.20174	Up	0	0		7.38016	Up	0	0
MMP12	matrix metallopeptidase 12	117033		6.33892	Up	6.49156e-44	4.04723e-43		10.9826	Up	0	0		11.5636	Up	0	0		13.1844	Up	0	0
MMP13	matrix metallopeptidase 13	171052		4.02733	Up	5.34966e-08	1.44678e-07		2.07267	Up	0.054144	0.0741709		4.04849	Up	3.5884e-08	8.9318e-08		1.78044	Up	0.116087	0.170583
MMP15	matrix metallopeptidase 15 (membrane-inserted)	291848		-1.74881	Down	0	0		-1.71621	Down	0	0		-0.725869	Down	0	0		-0.603124	Down	0	0
MMP16	matrix metallopeptidase 16 (membrane-inserted)	65205		-1.7384	Down	1.56293e-66	1.23658e-65		-0.835321	Down	1.55179e-23	6.6164e-23		0.0287017	Up	0.694026	0.724642		0.159343	Up	0.0209744	0.0373536
MMP19	matrix metallopeptidase 19	304608		1.48468	Up	0	0		1.74262	Up	0	0		1.1484	Up	7.08128e-197	1.79713e-195		0.974163	Up	2.88762e-143	7.07581e-142
MMP24	matrix metallopeptidase 24 (membrane-inserted)	83513		-1.05623	Down	6.147e-41	3.70007e-40		-1.15155	Down	1.37195e-49	8.59752e-49		-0.926104	Down	1.13183e-33	7.25508e-33		-1.12002	Down	2.43738e-49	2.6421e-48
MMP27	matrix metallopeptidase 27	300340		-4.37994	Down	8.75602e-42	5.31641e-41		-7.52724	Down	4.88306e-55	3.25301e-54		-2.94997	Down	4.62428e-31	2.8063e-30		-0.858639	Down	4.018e-07	1.36037e-06
MMP28	matrix metallopeptidase 28	303384		-1.21549	Down	6.52584e-58	4.75417e-57		-1.74066	Down	1.1689e-103	1.16382e-102		-1.2321	Down	7.86028e-60	7.63119e-59		-0.935592	Down	2.85028e-42	2.79225e-41
MMP23B	matrix metallopeptidase 23B	94339		-1.52666	Down	2.84522e-103	3.01913e-102		-0.414063	Down	2.3234e-13	7.48704e-13		-0.128621	Down	0.0192707	0.0270126		-0.375427	Down	9.54108e-12	4.31166e-11
MSN	moesin	81521		1.60463	Up	0	0		1.21046	Up	0	0		0.533765	Up	2.12556e-146	4.21127e-145		0.479652	Up	4.34988e-125	9.60377e-124
MYH1	myosin, heavy chain 1, skeletal muscle, adult	287408		7.06985	Up	0	0		3.09947	Up	6.44062e-31	3.14798e-30		3.50521	Up	6.6052e-44	5.0978e-43		3.30937	Up	1.42048e-38	1.30732e-37
MYH2	myosin, heavy chain 2, skeletal muscle, adult	691644		2.93269	Up	3.67672e-12	1.23977e-11		-1.09726	Down	0.212308	0.260491		-0.979413	Down	0.27404	0.315991		0.388127	Up	0.552622	0.624559
MYH4	myosin, heavy chain 4, skeletal muscle	360543		5.59999	Up	0	0		2.29145	Up	1.91277e-258	3.83022e-257		3.0442	Up	0	0		-0.542926	Down	4.70508e-07	1.58407e-06
MYH6	myosin, heavy chain 6, cardiac muscle, alpha	29556		-1.55306	Down	8.27134e-20	3.50185e-19		-1.95975	Down	2.00164e-28	9.37522e-28		-0.192816	Down	0.148568	0.181716		-0.884558	Down	8.51372e-10	3.45992e-09
MYH7	myosin, heavy chain 7, cardiac muscle, beta	29557		-4.81482	Down	2.61642e-232	5.13496e-231		-6.5027	Down	6.17298e-283	1.33414e-281		-4.35243	Down	5.95896e-222	1.67349e-220		-5.73978	Down	1.37696e-284	6.21653e-283
MYH11	myosin, heavy chain 11, smooth muscle	24582		-2.51786	Down	0	0		-2.45663	Down	0	0		-2.3027	Down	0	0		-1.97601	Down	0	0
MYH14	myosin, heavy chain 14, non-muscle	308572		-2.01486	Down	0	0		-2.68736	Down	0	0		-1.46149	Down	0	0		-0.164414	Down	0.0354118	0.0596081
MYH7B	myosin, heavy chain 7B, cardiac muscle, beta	311570		-1.73826	Down	3.15722e-58	2.30753e-57		-1.43759	Down	1.96936e-47	1.20051e-46		-0.546453	Down	3.44174e-10	9.8964e-10		-0.164414	Down	0.0354118	0.0596081
MYL1	myosin, light chain 1, alkali; skeletal, fast	56781		5.0314	Up	0	0		1.29802	Up	1.65736e-20	6.64606e-20		2.21878	Up	2.3663e-75	2.74137e-74		-0.226988	Down	0.205864	0.279799
MYL4	myosin, light chain 4, alkali; atrial, embryonic	688228		1.26062	Up	1.17949e-05	2.61639e-05		0.15284	Up	0.652902	0.692727		-0.690843	Down	0.0925128	0.117247		0.236124	Up	0.477896	0.559581
MYL6	myosin, light chain 6, alkali, smooth muscle and non-muscle	685867		1.36604	Up	4.34194e-107	4.7452e-106		1.44824	Up	2.85004e-129	3.31617e-128		0.85749	Up	8.9813e-37	6.1079e-36		0.92508	Up	1.69596e-46	1.77288e-45
MYL9	myosin, light chain 9, regulatory	296313		-1.22776	Down	6.70304e-294	1.61568e-292		-1.01334	Down	1.1412e-229	2.09041e-228		-1.11304	Down	6.60288e-255	2.06529e-253		-1.26811	Down	0	0
OPN1SW	opsin 1 (cone pigments), short-wave-sensitive	81644		2.27887	Up	0.000102439	0.000206728		3.18815	Up	5.2392e-11	1.52685e-10		2.73483	Up	3.48402e-07	8.01232e-07		1.84756	Up	0.0027249	0.00580715
PF4	platelet factor 4	360918		3.43634	Up	0	0		3.45835	Up	0	0		2.46328	Up	4.4502e-142	8.61894e-141		2.47128	Up	7.11674e-152	1.8344e-150
PODXL2	podocalyxin-like 2	297433		-1.59001	Down	3.98166e-59	2.93358e-58		-0.784108	Down	2.2539e-21	9.18809e-21		0.502602	Up	8.01326e-14	2.81328e-13		0.685333	Up	1.13277e-27	8.43486e-27
Ppbp	pro-platelet basic protein	246358		2.80494	Up	0.000231844	0.000448654		1.48771	Up	0.123148	0.157596		-7.1989	Down	0.161371	0.196407		0.710055	Up	0.526344	0.600674
SDC4	syndecan 4	24771		1.59736	Up	0	0		0.659259	Up	4.46224e-76	3.6377e-75		0.710177	Up	3.7951e-86	4.85305e-85		0.619829	Up	1.08886e-68	1.51667e-67
SELE	selectin E	25544		3.79633	Up	6.72826e-194	1.14473e-192		2.46695	Up	1.86908e-53	1.22156e-52		2.61965	Up	1.98986e-61	1.96046e-60		2.16573	Up	1.70805e-38	1.56927e-37
SELL	selectin L	29259		7.48634	Up	0	0		3.90786	Up	7.67718e-71	5.97863e-70		3.062	Up	9.65284e-32	5.94061e-31		3.67353	Up	6.04196e-59	7.44176e-58
SELP	selectin P (granule membrane protein 140kDa, antigen CD62)	25651		4.18424	Up	0	0		2.47507	Up	4.0643e-194	6.49011e-193		1.90721	Up	4.83292e-92	6.54177e-91		1.69657	Up	2.23002e-72	3.23062e-71
TNF	tumor necrosis factor	24835		4.37732	Up	1.17326e-147	1.62373e-146		2.64253	Up	1.53643e-30	7.4592e-30		2.10938	Up	2.5243e-16	9.86755e-16		2.65257	Up	1.2956e-31	1.04292e-30
XCL1	chemokine (C motif) ligand 1	171371		9.86289	Up	3.97392e-06	9.24227e-06		10.1079	Up	2.72086e-07	6.39664e-07		9.83342	Up	4.7859e-06	9.9437e-06		10.474	Up	2.4608e-09	9.7381e-09
ACTA2	actin, alpha 2, smooth muscle, aorta	81633		-0.324082	Down	2.74344e-101	2.87297e-100		-1.06009	Down	0	0		-1.47595	Down	0	0		-1.53318	Down	0	0
CCL5	chemokine (C-C motif) ligand 5	81780		0.571449	Up	0.108918	0.141145		2.07267	Up	1.01546e-14	3.45056e-14		1.7588	Up	1.03239e-09	2.87656e-09		1.65427	Up	6.23624e-09	2.4065e-08
CCL17	chemokine (C-C motif) ligand 17	117518		8.47572	Up	0.0194369	0.0290214		11.4659	Up	1.80417e-14	6.07626e-14		10.7682	Up	5.05948e-09	1.34427e-08		9.81379	Up	3.54042e-05	9.99291e-05
CCL19	chemokine (C-C motif) ligand 19	362506		-1.28252	Down	0.000690076	0.00126754		-1.7924	Down	7.32168e-06	1.54105e-05		-2.48191	Down	8.54698e-08	2.06838e-07		-1.79245	Down	4.5303e-06	1.40274e-05
CLDN2	claudin 2	300920		-0.396695	Down	0.152792	0.192852		-1.03585	Down	0.000559086	0.00098427		-0.873618	Down	0.0035133	0.0053897		-0.158155	Down	0.530154	0.603303
CLDN14	claudin 14	304073		-0.651037	Down	0.00134938	0.00238765		-1.31835	Down	2.61206e-09	6.97898e-09		-0.951149	Down	7.8441e-06	1.59458e-05		-2.28787	Down	4.22348e-19	2.51451e-18
CLDN20	claudin 20	680178		-0.980322	Down	6.10036e-05	0.000125992		-1.87486	Down	1.30708e-11	3.9248e-11		-0.863935	Down	0.000284336	0.000494885		-1.02691	Down	1.15547e-05	3.43276e-05
CXCR1	chemokine (C-X-C motif) receptor 1	54258		-5.03719	Down	0.31152	0.363834		4.20195	Up	2.25954e-09	6.06252e-09		4.23491	Up	2.15456e-09	5.8878e-09		4.72798	Up	3.75616e-14	1.88167e-13
FN1	fibronectin 1	25661		0.820956	Up	0	0		1.32948	Up	0	0		1.03382	Up	0	0		0.873809	Up	0	0
HRH1	histamine receptor H1	24448		-0.96244	Down	2.73534e-18	1.1176e-17		-1.44744	Down	2.0111e-35	1.05026e-34		-1.41113	Down	1.35558e-32	8.52368e-32		-0.811642	Down	2.16368e-15	1.13729e-14
MMP7	matrix metallopeptidase 7	25335		5.26682	Up	0.197164	0.241236		11.813	Up	2.4158e-65	1.7803e-64		10.3248	Up	3.06278e-23	1.52101e-22		11.4293	Up	3.2681e-51	3.62705e-50
MMP11	matrix metallopeptidase 11	25481		-0.381197	Down	0.0254184	0.0372533		1.32695	Up	2.59284e-27	1.18852e-26		1.71513	Up	4.47822e-49	3.76653e-48		1.55267	Up	8.89354e-41	8.4675e-40
MMP17	matrix metallopeptidase 17 (membrane-inserted)	288626		0.0950977	Up	0.262148	0.311136		1.39316	Up	5.35058e-99	5.1953e-98		1.9145	Up	1.0011e-214	2.73258e-213		1.22391	Up	1.15204e-74	1.70341e-73
CLDN15	claudin 15	304388		1.21998	Up	0.00261678	0.00443599		0.856941	Up	0.0429762	0.0597075		1.90323	Up	9.92004e-08	2.39303e-07		0.932448	Up	0.0237462	0.0416428
CLDN23	claudin 23	290789		0.956942	Up	0.197974	0.240622		1.73563	Up	0.00641566	0.0099722		2.64994	Up	1.17913e-06	2.58851e-06		0.388127	Up	0.633114	0.697208
Cxcl9	chemokine (C-X-C motif) ligand 9	246759		0.690227	Up	7.38564e-11	2.3493e-10		0.675895	Up	7.08516e-11	2.05099e-10		1.07331	Up	1.26423e-27	7.06944e-27		1.71051	Up	1.53828e-89	2.60668e-88
MMP2	matrix metallopeptidase 2	81686		-0.567739	Down	0	0		0.452805	Up	0	0		1.05987	Up	0	0		1.29526	Up	0	0
MYH3	myosin, heavy chain 3, skeletal muscle, embryonic	24583		0.261796	Up	0.447702	0.496829		-0.370937	Down	0.33356	0.386012		-1.89695	Down	0.000235614	0.000414304		0.133554	Up	0.698162	0.754278
MYH8	myosin, heavy chain 8, skeletal muscle, perinatal	252942		0.804939	Up	0.39108	0.446262		0.394598	Up	0.692772	0.729473		1.19051	Up	0.176541	0.213052		2.87998	Up	4.46208e-06	1.38334e-05
