# Supplementary material for: Transcriptional Profiling at High Temporal Resolution Reveals Robust Immune/Inflammatory Responses during Rat Sciatic Nerve Recovery
Source: Mediators Inflamm. 2017 Apr 12;2017:3827841. doi: 10.1155/2017/3827841 (PMC5405595; doi:10.1155/2017/3827841)
Supplement: Supplementary file 7 [file 3827841.f7.xlsx]

## Sheet: gene list
				1d					4d					7d					14d
Symbol	Entrez Gene Name	Entrez Gene		log2 Ratio(SN1dB/SN0dA)	Up-Down-Regulation(SN1dB/SN0dA)	P-value	FDR		log2 Ratio(SN1dB/SN0dA)	Up-Down-Regulation(SN1dB/SN0dA)	P-value	FDR		log2 Ratio(SN1dB/SN0dA)	Up-Down-Regulation(SN1dB/SN0dA)	P-value	FDR		log2 Ratio(SN1dB/SN0dA)	Up-Down-Regulation(SN1dB/SN0dA)	P-value	FDR
C5AR1	complement component 5a receptor 1	113959		3.71471	Up	0	0		2.80998	Up	0	0		2.19903	Up	1.76683e-219	4.91821e-218		2.33148	Up	5.3269e-274	2.30704e-272
CCL2	chemokine (C-C motif) ligand 2	287562		14.7996	Up	5.16852e-258	1.11165e-256		12.4091	Up	2.67802e-51	1.70955e-50		11.63	Up	1.59863e-29	9.3659e-29		12.0886	Up	5.26316e-42	5.13844e-41
CCL4	chemokine (C-C motif) ligand 4	116637		2.2706	Up	2.86516e-05	6.11407e-05		1.96575	Up	0.000484042	0.000858546		2.24114	Up	3.73914e-05	7.13077e-05		2.16573	Up	5.40242e-05	0.000149205
Ccl6	chemokine (C-C motif) ligand 6	287910		3.45794	Up	0	0		2.17336	Up	0	0		1.41177	Up	3.42786e-176	7.91098e-175		1.66636	Up	4.20404e-285	1.90029e-283
Ccl7	chemokine (C-C motif) ligand 7	287561		5.83265	Up	0	0		3.60701	Up	6.16916e-210	1.04362e-208		2.56775	Up	1.07006e-71	1.1833e-70		2.68243	Up	5.70844e-86	9.37463e-85
Ccl9	chemokine (C-C motif) ligand 9	360579		7.59502	Up	1.26689e-214	2.33801e-213		7.96749	Up	1.76154e-288	3.85814e-287		9.14689	Up	0	0		9.65828	Up	0	0
CCL20	chemokine (C-C motif) ligand 20	29538		3.3899	Up	5.6163e-05	0.000116838		-0.92733	Down	0.663238	0.702921		0.775475	Up	0.568296	0.606024		-1.02691	Down	0.611076	0.678617
CCL21	chemokine (C-C motif) ligand 21	298006		-1.05632	Down	6.13464e-74	5.18074e-73		-1.43714	Down	6.95688e-126	7.9327e-125		-3.6161	Down	0	0		-4.15805	Down	0	0
CCL22	chemokine (C-C motif) ligand 22	117551		1.30744	Up	0.000151564	0.000300224		3.22242	Up	2.07694e-41	1.1802e-40		1.89095	Up	1.00342e-09	2.79746e-09		1.29502	Up	0.000105183	0.000279412
CCL24	chemokine (C-C motif) ligand 24	288593		3.4221	Up	0	0		0.757554	Up	6.4901e-24	2.78647e-23		0.821899	Up	1.93229e-27	1.07481e-26		0.716991	Up	6.0693e-22	3.9287e-21
CCL3L3	chemokine (C-C motif) ligand 3-like 3	25542		4.79876	Up	5.80628e-254	1.23019e-252		3.15796	Up	2.5763e-62	1.84718e-61		3.49382	Up	2.93418e-83	3.66324e-82		4.16545	Up	6.6164e-159	1.76403e-157
CKLF	chemokine-like factor	245978		3.33816	Up	5.19282e-75	4.42827e-74		2.26971	Up	1.48171e-25	6.57011e-25		1.83296	Up	1.65908e-14	6.01099e-14		2.07497	Up	8.8135e-21	5.52174e-20
CLDN1	claudin 1	65129		-2.05824	Down	0	0		-2.2392	Down	0	0		-1.00304	Down	0	0		-0.148146	Down	6.19546e-18	3.55447e-17
CLDN4	claudin 4	304407		2.74354	Up	3.78474e-13	1.32537e-12		2.86275	Up	2.87546e-15	9.95531e-15		2.22026	Up	8.3346e-08	2.01982e-07		3.33064	Up	3.64286e-24	2.49921e-23
CLDN5	claudin 5	65131		-1.00351	Down	6.69184e-77	5.77075e-76		-1.71905	Down	5.17078e-184	7.911e-183		-1.21365	Down	5.2499e-105	7.88857e-104		-0.712602	Down	5.29358e-48	5.63811e-47
CLDN10	claudin 10	290485		-2.73422	Down	1.51007e-05	3.32051e-05		-1.07417	Down	0.0181724	0.0266087		-1.17872	Down	0.0133558	0.0190602		-1.28067	Down	0.0054694	0.0109878
CLDN11	claudin 11	84588		-3.25215	Down	2.9929e-133	3.84634e-132		-1.62687	Down	5.7504e-63	4.15146e-62		0.415739	Up	2.0718e-09	5.66613e-09		-0.165136	Down	0.0255284	0.0444044
CLDN19	claudin 19	298487		-1.90622	Down	0	0		-3.73016	Down	0	0		-1.41416	Down	0	0		-1.14023	Down	0	0
CLDN22	claudin 22	502083		-4.48046	Down	9.9049e-18	3.98409e-17		-2.62777	Down	1.58413e-12	4.94256e-12		-1.92496	Down	1.28623e-08	3.31369e-08		-2.40542	Down	6.28242e-12	2.86583e-11
CSF3R	colony stimulating factor 3 receptor (granulocyte)	298518		5.99756	Up	0	0		3.70778	Up	0	0		2.29557	Up	9.83778e-83	1.22299e-81		1.35	Up	4.77144e-23	3.19578e-22
CXCL2	chemokine (C-X-C motif) ligand 2	81503		5.12687	Up	8e-305	1.98699e-303		2.05249	Up	1.69566e-17	6.28554e-17		1.17033	Up	4.5346e-05	8.5651e-05		-0.389481	Down	0.28569	0.362364
CXCL3	chemokine (C-X-C motif) ligand 3	114105		12.4461	Up	2.153e-103	2.2884e-102		9.04144	Up	1.00356e-10	2.88399e-10		9.8872	Up	2.79176e-18	1.1823e-17		7.40129	Up	0.000545818	0.0013104
CXCL6	chemokine (C-X-C motif) ligand 6	60665		12.6057	Up	1.11367e-41	6.75547e-41		9.61511	Up	4.8209e-06	1.03149e-05		9.55238	Up	1.02474e-05	2.06095e-05		7.42807	Up	0.0654694	0.10292
CXCL10	chemokine (C-X-C motif) ligand 10	245920		3.10894	Up	3.968e-117	4.65064e-116		3.07044	Up	5.18792e-117	5.60623e-116		2.42809	Up	4.0979e-57	3.84657e-56		2.97309	Up	1.14334e-108	2.25198e-107
CXCL11	chemokine (C-X-C motif) ligand 11	305236		1.57753	Up	9.33784e-05	0.000189079		1.88002	Up	5.21736e-07	1.20024e-06		1.43844	Up	0.000483534	0.000821759		2.98432	Up	6.38974e-23	4.2628e-22
CXCL13	chemokine (C-X-C motif) ligand 13	498335		1.24948	Up	6.60348e-16	2.5349e-15		1.15381	Up	6.16994e-14	2.03639e-13		0.795211	Up	1.87823e-06	4.06352e-06		2.21662	Up	1.44246e-69	2.0343e-68
CXCL14	chemokine (C-X-C motif) ligand 14	306748		4.18724	Up	0	0		2.18891	Up	0	0		2.09898	Up	0	0		0.720721	Up	1.31214e-42	1.29428e-41
CXCL16	chemokine (C-X-C motif) ligand 16	497942		2.13545	Up	0	0		2.15162	Up	0	0		2.03587	Up	0	0		1.88402	Up	2.83866e-275	1.23949e-273
CXCR2	chemokine (C-X-C motif) receptor 2	29385		5.28998	Up	2.58898e-212	4.73461e-211		0.567435	Up	0.158181	0.198438		0.374937	Up	0.372364	0.416444		0.214098	Up	0.613442	0.679502
CXCR4	chemokine (C-X-C motif) receptor 4	60628		3.02177	Up	0	0		3.86993	Up	0	0		3.37119	Up	0	0		2.94983	Up	0	0
EZR	ezrin	54319		1.40125	Up	0	0		1.28193	Up	0	0		1.27267	Up	0	0		0.754454	Up	2.49512e-227	8.89313e-226
FPR1	formyl peptide receptor 1	292409		4.15858	Up	1.1102e-12	3.82218e-12		2.29506	Up	0.00548744	0.00862532		0.190512	Up	0.856402	0.874166		-0.611873	Down	0.670096	0.729223
GNAI1	guanine nucleotide binding protein (G protein), alpha inhibiting activity polypeptide 1	25686		-1.13915	Down	1.40377e-164	2.11277e-163		-1.32601	Down	3.3703e-221	6.0068e-220		-0.773945	Down	2.10206e-88	2.73975e-87		-0.657473	Down	1.34453e-72	1.95237e-71
ICAM1	intercellular adhesion molecule 1	25464		1.66897	Up	0	0		1.15124	Up	3.58772e-138	4.40483e-137		1.11251	Up	7.81478e-123	1.34102e-121		1.07974	Up	1.92907e-122	4.18952e-121
ICAM2	intercellular adhesion molecule 2	360647		1.04979	Up	4.4246e-56	3.17276e-55		0.688178	Up	2.74562e-23	1.16458e-22		0.508731	Up	2.91922e-12	9.45519e-12		0.728053	Up	5.28482e-27	3.87783e-26
IL18	interleukin 18	29197		3.09327	Up	3.3863e-237	6.78126e-236		3.31969	Up	8e-308	1.86284e-306		2.0366	Up	5.66504e-72	6.29208e-71		1.75819	Up	3.2938e-52	3.72211e-51
IL33	interleukin 33	361749		1.20135	Up	0	0		0.760175	Up	0	0		-0.316271	Down	2.5457e-54	2.31567e-53		-0.361512	Down	5.41254e-75	8.02849e-74
IL1A	interleukin 1, alpha	24493		5.72777	Up	3.58436e-28	1.7884e-27		6.56452	Up	2.85418e-53	1.86183e-52		5.43844	Up	6.20518e-23	3.05675e-22		4.14301	Up	3.93522e-09	1.53832e-08
IL1B	interleukin 1, beta	24494		6.26338	Up	0	0		3.49588	Up	4.26576e-49	2.65989e-48		3.37494	Up	1.04174e-42	7.86877e-42		3.34021	Up	1.61541e-43	1.61654e-42
IL1R1	interleukin 1 receptor, type I	25663		2.20113	Up	0	0		1.67155	Up	5.74304e-248	1.11903e-246		1.25783	Up	4.32184e-118	7.17929e-117		1.12644	Up	4.392e-97	7.9256e-96
IL1R2	interleukin 1 receptor, type II	117022		4.30744	Up	2.53554e-83	2.30853e-82		1.11014	Up	0.00482602	0.00763803		0.697472	Up	0.104835	0.131012		0.812625	Up	0.0473612	0.0775017
IL1RAP	interleukin 1 receptor accessory protein	25466		1.25176	Up	4.88538e-145	6.68866e-144		1.50413	Up	2.47572e-238	4.65045e-237		0.975244	Up	1.94438e-81	2.38435e-80		0.440722	Up	3.61082e-16	1.95534e-15
IL1RL1	interleukin 1 receptor-like 1	25556		2.38242	Up	0	0		2.51467	Up	0	0		1.34523	Up	4.54302e-115	7.35667e-114		0.388127	Up	8.3969e-09	3.21496e-08
IL1RL2	interleukin 1 receptor-like 2	171106		3.56714	Up	2.04546e-39	1.20846e-38		3.36025	Up	8.10762e-34	4.14823e-33		2.9104	Up	1.83072e-21	8.61779e-21		1.93002	Up	5.58558e-08	2.02808e-07
IL1RN	interleukin 1 receptor antagonist	60582		6.51474	Up	0	0		4.87018	Up	0	0		5.20546	Up	0	0		5.49665	Up	0	0
IL36B	interleukin 36, beta	362076		5.19726	Up	4.36442e-19	1.81728e-18		3.82756	Up	4.45178e-07	1.03094e-06		2.36044	Up	0.0216772	0.030099		3.72798	Up	1.10617e-06	3.6109e-06
IL36RN	interleukin 36 receptor antagonist	311783		3.97486	Up	2.90014e-14	1.05831e-13		2.3206	Up	0.00101377	0.0017344		1.89095	Up	0.0148034	0.0210311		-0.0269105	Down	0.977052	0.986026
ITGA1	integrin, alpha 1	25118		-1.02779	Down	1.95468e-120	2.32867e-119		-1.00528	Down	3.30364e-123	3.71077e-122		-0.377519	Down	3.918e-22	1.88813e-21		-0.324681	Down	2.2728e-18	1.32064e-17
ITGA4	integrin, alpha 4 (antigen CD49D, alpha 4 subunit of VLA-4 receptor)	311144		2.1529	Up	0	0		2.27445	Up	0	0		2.30812	Up	0	0		1.97431	Up	0	0
ITGA5	integrin, alpha 5 (fibronectin receptor, alpha polypeptide)	315346		1.08919	Up	6.93124e-293	1.66754e-291		0.784069	Up	4.47544e-144	5.67825e-143		0.383941	Up	2.81846e-30	1.68243e-29		0.247232	Up	8.53006e-14	4.21311e-13
ITGA6	integrin, alpha 6	114517		-1.18477	Down	0	0		-1.42868	Down	0	0		-1.06346	Down	0	0		-0.724256	Down	0	0
ITGAL	integrin, alpha L (antigen CD11A (p180), lymphocyte function-associated antigen 1; alpha polypeptide)	308995		4.30975	Up	0	0		4.47684	Up	0	0		3.75781	Up	0	0		3.21121	Up	0	0
ITGAM	integrin, alpha M (complement component 3 receptor 3 subunit)	25021		3.6207	Up	0	0		2.96012	Up	0	0		2.51024	Up	0	0		2.44334	Up	0	0
ITGB2	integrin, beta 2 (complement component 3 receptor 3 and 4 subunit)	309684		3.72168	Up	0	0		3.66324	Up	0	0		3.28896	Up	0	0		3.47241	Up	0	0
MMP3	matrix metallopeptidase 3	171045		8.53739	Up	5.68664e-210	1.03012e-208		4.46499	Up	2.06262e-11	6.13614e-11		6.13303	Up	4.5295e-38	3.15039e-37		5.12284	Up	5.631e-19	3.34181e-18
MMP8	matrix metallopeptidase 8	63849		6.26437	Up	4.76254e-82	4.29334e-81		8.58244	Up	0	0		9.69682	Up	0	0		9.25444	Up	0	0
MMP9	matrix metallopeptidase 9	81687		7.19309	Up	0	0		6.21501	Up	3.40776e-222	6.09378e-221		7.20174	Up	0	0		7.38016	Up	0	0
MMP12	matrix metallopeptidase 12	117033		6.33892	Up	6.49156e-44	4.04723e-43		10.9826	Up	0	0		11.5636	Up	0	0		13.1844	Up	0	0
MMP13	matrix metallopeptidase 13	171052		4.02733	Up	5.34966e-08	1.44678e-07		2.07267	Up	0.054144	0.0741709		4.04849	Up	3.5884e-08	8.9318e-08		1.78044	Up	0.116087	0.170583
MMP15	matrix metallopeptidase 15 (membrane-inserted)	291848		-1.74881	Down	0	0		-1.71621	Down	0	0		-0.725869	Down	0	0		-0.603124	Down	0	0
MMP16	matrix metallopeptidase 16 (membrane-inserted)	65205		-1.7384	Down	1.56293e-66	1.23658e-65		-0.835321	Down	1.55179e-23	6.6164e-23		0.0287017	Up	0.694026	0.724642		0.159343	Up	0.0209744	0.0373536
MMP19	matrix metallopeptidase 19	304608		1.48468	Up	0	0		1.74262	Up	0	0		1.1484	Up	7.08128e-197	1.79713e-195		0.974163	Up	2.88762e-143	7.07581e-142
MMP24	matrix metallopeptidase 24 (membrane-inserted)	83513		-1.05623	Down	6.147e-41	3.70007e-40		-1.15155	Down	1.37195e-49	8.59752e-49		-0.926104	Down	1.13183e-33	7.25508e-33		-1.12002	Down	2.43738e-49	2.6421e-48
MMP27	matrix metallopeptidase 27	300340		-4.37994	Down	8.75602e-42	5.31641e-41		-7.52724	Down	4.88306e-55	3.25301e-54		-2.94997	Down	4.62428e-31	2.8063e-30		-0.858639	Down	4.018e-07	1.36037e-06
MMP28	matrix metallopeptidase 28	303384		-1.21549	Down	6.52584e-58	4.75417e-57		-1.74066	Down	1.1689e-103	1.16382e-102		-1.2321	Down	7.86028e-60	7.63119e-59		-0.935592	Down	2.85028e-42	2.79225e-41
MMP23B	matrix metallopeptidase 23B	94339		-1.52666	Down	2.84522e-103	3.01913e-102		-0.414063	Down	2.3234e-13	7.48704e-13		-0.128621	Down	0.0192707	0.0270126		-0.375427	Down	9.54108e-12	4.31166e-11
MSN	moesin	81521		1.60463	Up	0	0		1.21046	Up	0	0		0.533765	Up	2.12556e-146	4.21127e-145		0.479652	Up	4.34988e-125	9.60377e-124
NGFR	nerve growth factor receptor	24596		2.59902	Up	0	0		4.30395	Up	0	0		3.91272	Up	0	0		3.34173	Up	0	0
OPN1SW	opsin 1 (cone pigments), short-wave-sensitive	81644		2.27887	Up	0.000102439	0.000206728		3.18815	Up	5.2392e-11	1.52685e-10		2.73483	Up	3.48402e-07	8.01232e-07		1.84756	Up	0.0027249	0.00580715
PF4	platelet factor 4	360918		3.43634	Up	0	0		3.45835	Up	0	0		2.46328	Up	4.4502e-142	8.61894e-141		2.47128	Up	7.11674e-152	1.8344e-150
Ppbp	pro-platelet basic protein	246358		2.80494	Up	0.000231844	0.000448654		1.48771	Up	0.123148	0.157596		-7.1989	Down	0.161371	0.196407		0.710055	Up	0.526344	0.600674
SDC1	syndecan 1	25216		2.9938	Up	0	0		2.79051	Up	0	0		2.02197	Up	5.22158e-269	1.71526e-267		1.8389	Up	3.45808e-222	1.20825e-220
SDC3	syndecan 3	116673		-1.32839	Down	0	0		-1.58954	Down	0	0		-1.10126	Down	0	0		-1.06874	Down	0	0
SDC4	syndecan 4	24771		1.59736	Up	0	0		0.659259	Up	4.46224e-76	3.6377e-75		0.710177	Up	3.7951e-86	4.85305e-85		0.619829	Up	1.08886e-68	1.51667e-67
SELE	selectin E	25544		3.79633	Up	6.72826e-194	1.14473e-192		2.46695	Up	1.86908e-53	1.22156e-52		2.61965	Up	1.98986e-61	1.96046e-60		2.16573	Up	1.70805e-38	1.56927e-37
SELL	selectin L	29259		7.48634	Up	0	0		3.90786	Up	7.67718e-71	5.97863e-70		3.062	Up	9.65284e-32	5.94061e-31		3.67353	Up	6.04196e-59	7.44176e-58
SELP	selectin P (granule membrane protein 140kDa, antigen CD62)	25651		4.18424	Up	0	0		2.47507	Up	4.0643e-194	6.49011e-193		1.90721	Up	4.83292e-92	6.54177e-91		1.69657	Up	2.23002e-72	3.23062e-71
SELPLG	selectin P ligand	363930		3.20695	Up	0	0		2.30048	Up	0	0		1.80057	Up	8.90268e-173	2.01417e-171		2.1249	Up	1.02469e-285	4.66003e-284
TNF	tumor necrosis factor	24835		4.37732	Up	1.17326e-147	1.62373e-146		2.64253	Up	1.53643e-30	7.4592e-30		2.10938	Up	2.5243e-16	9.86755e-16		2.65257	Up	1.2956e-31	1.04292e-30
TNFRSF1B	tumor necrosis factor receptor superfamily, member 1B	156767		2.84651	Up	0	0		2.25455	Up	0	0		1.99342	Up	0	0		1.9192	Up	0	0
XCL1	chemokine (C motif) ligand 1	171371		9.86289	Up	3.97392e-06	9.24227e-06		10.1079	Up	2.72086e-07	6.39664e-07		9.83342	Up	4.7859e-06	9.9437e-06		10.474	Up	2.4608e-09	9.7381e-09
CCL5	chemokine (C-C motif) ligand 5	81780		0.571449	Up	0.108918	0.141145		2.07267	Up	1.01546e-14	3.45056e-14		1.7588	Up	1.03239e-09	2.87656e-09		1.65427	Up	6.23624e-09	2.4065e-08
CCL17	chemokine (C-C motif) ligand 17	117518		8.47572	Up	0.0194369	0.0290214		11.4659	Up	1.80417e-14	6.07626e-14		10.7682	Up	5.05948e-09	1.34427e-08		9.81379	Up	3.54042e-05	9.99291e-05
CCL19	chemokine (C-C motif) ligand 19	362506		-1.28252	Down	0.000690076	0.00126754		-1.7924	Down	7.32168e-06	1.54105e-05		-2.48191	Down	8.54698e-08	2.06838e-07		-1.79245	Down	4.5303e-06	1.40274e-05
CLDN2	claudin 2	300920		-0.396695	Down	0.152792	0.192852		-1.03585	Down	0.000559086	0.00098427		-0.873618	Down	0.0035133	0.0053897		-0.158155	Down	0.530154	0.603303
CLDN14	claudin 14	304073		-0.651037	Down	0.00134938	0.00238765		-1.31835	Down	2.61206e-09	6.97898e-09		-0.951149	Down	7.8441e-06	1.59458e-05		-2.28787	Down	4.22348e-19	2.51451e-18
CLDN20	claudin 20	680178		-0.980322	Down	6.10036e-05	0.000125992		-1.87486	Down	1.30708e-11	3.9248e-11		-0.863935	Down	0.000284336	0.000494885		-1.02691	Down	1.15547e-05	3.43276e-05
HRH1	histamine receptor H1	24448		-0.96244	Down	2.73534e-18	1.1176e-17		-1.44744	Down	2.0111e-35	1.05026e-34		-1.41113	Down	1.35558e-32	8.52368e-32		-0.811642	Down	2.16368e-15	1.13729e-14
HSPB1	heat shock 27kDa protein 1	24471		-0.673285	Down	2.80234e-62	2.12134e-61		-1.71018	Down	1.93982e-289	4.26102e-288		-1.58105	Down	1.858e-246	5.62157e-245		-1.58091	Down	1.48952e-269	6.30438e-268
MMP7	matrix metallopeptidase 7	25335		5.26682	Up	0.197164	0.241236		11.813	Up	2.4158e-65	1.7803e-64		10.3248	Up	3.06278e-23	1.52101e-22		11.4293	Up	3.2681e-51	3.62705e-50
MMP11	matrix metallopeptidase 11	25481		-0.381197	Down	0.0254184	0.0372533		1.32695	Up	2.59284e-27	1.18852e-26		1.71513	Up	4.47822e-49	3.76653e-48		1.55267	Up	8.89354e-41	8.4675e-40
MMP17	matrix metallopeptidase 17 (membrane-inserted)	288626		0.0950977	Up	0.262148	0.311136		1.39316	Up	5.35058e-99	5.1953e-98		1.9145	Up	1.0011e-214	2.73258e-213		1.22391	Up	1.15204e-74	1.70341e-73
THY1	Thy-1 cell surface antigen	24832		0.427735	Up	3.06446e-25	1.45968e-24		1.23108	Up	1.72364e-272	3.62119e-271		1.33554	Up	0	0		1.25666	Up	5.23594e-295	2.46546e-293
TNFRSF11B	tumor necrosis factor receptor superfamily, member 11b	25341		-0.269694	Down	7.95362e-06	1.79949e-05		-1.29718	Down	3.76468e-76	3.07103e-75		-0.815857	Down	5.5395e-35	3.64253e-34		-0.195247	Down	0.000603748	0.00143762
CLDN15	claudin 15	304388		1.21998	Up	0.00261678	0.00443599		0.856941	Up	0.0429762	0.0597075		1.90323	Up	9.92004e-08	2.39303e-07		0.932448	Up	0.0237462	0.0416428
CLDN23	claudin 23	290789		0.956942	Up	0.197974	0.240622		1.73563	Up	0.00641566	0.0099722		2.64994	Up	1.17913e-06	2.58851e-06		0.388127	Up	0.633114	0.697208
Cxcl9	chemokine (C-X-C motif) ligand 9	246759		0.690227	Up	7.38564e-11	2.3493e-10		0.675895	Up	7.08516e-11	2.05099e-10		1.07331	Up	1.26423e-27	7.06944e-27		1.71051	Up	1.53828e-89	2.60668e-88
MMP2	matrix metallopeptidase 2	81686		-0.567739	Down	0	0		0.452805	Up	0	0		1.05987	Up	0	0		1.29526	Up	0	0
