# Supplementary material for: Transcriptional Profiling at High Temporal Resolution Reveals Robust Immune/Inflammatory Responses during Rat Sciatic Nerve Recovery
Source: Mediators Inflamm. 2017 Apr 12;2017:3827841. doi: 10.1155/2017/3827841 (PMC5405595; doi:10.1155/2017/3827841)
Supplement: Supplementary file 9 [file 3827841.f9.xlsx]

## Sheet: gene list
				1d					4d					7d					14d
Symbol	Entrez Gene Name	Entrez Gene		log2 Ratio(SN1dB/SN0dA)	Up-Down-Regulation(SN1dB/SN0dA)	P-value	FDR		log2 Ratio(SN1dB/SN0dA)	Up-Down-Regulation(SN1dB/SN0dA)	P-value	FDR		log2 Ratio(SN1dB/SN0dA)	Up-Down-Regulation(SN1dB/SN0dA)	P-value	FDR		log2 Ratio(SN1dB/SN0dA)	Up-Down-Regulation(SN1dB/SN0dA)	P-value	FDR
A2M	alpha-2-macroglobulin	24153		1.52535	Up	0	0		1.39241	Up	0	0		1.482	Up	0	0		0.490681	Up	4.03348e-101	7.5493e-100
ABCB1	ATP-binding cassette, sub-family B (MDR/TAP), member 1	170913		-1.73535	Down	0	0		-2.62507	Down	0	0		-2.16516	Down	0	0		-2.00573	Down	0	0
ATM	ATM serine/threonine kinase	300711		1.32602	Up	0	0		1.94464	Up	0	0		1.49913	Up	0	0		1.14663	Up	8.53528e-294	4.00384e-292
CD14	CD14 molecule	60350		3.25333	Up	0	0		2.26361	Up	0	0		1.20743	Up	2.37134e-71	2.61468e-70		1.28865	Up	6.38608e-89	1.07578e-87
CEBPB	CCAAT/enhancer binding protein (C/EBP), beta	24253		1.23724	Up	7.12756e-126	8.79456e-125		0.264981	Up	1.01787e-05	2.11891e-05		-0.014398	Down	0.824672	0.845691		-0.526297	Down	7.58286e-15	3.90206e-14
COL1A1	collagen, type I, alpha 1	29393		-2.49812	Down	0	0		-1.81831	Down	0	0		-1.2363	Down	0	0		-0.497337	Down	0	0
FOS	FBJ murine osteosarcoma viral oncogene homolog	314322		2.58143	Up	0	0		2.50031	Up	0	0		2.4596	Up	0	0		2.05409	Up	0	0
IKBKE	inhibitor of kappa light polypeptide gene enhancer in B-cells, kinase epsilon	363984		3.13181	Up	0	0		2.53671	Up	4.2887e-297	9.66912e-296		2.23004	Up	9.36556e-200	2.40419e-198		1.69709	Up	8.12128e-103	1.5378e-101
IKBKG	inhibitor of kappa light polypeptide gene enhancer in B-cells, kinase gamma	309295		1.02088	Up	6.81496e-39	3.99552e-38		0.924419	Up	1.28224e-32	6.44826e-32		0.656079	Up	2.84824e-15	1.06552e-14		0.602446	Up	9.69188e-14	4.77365e-13
IL6	interleukin 6	24498		4.96144	Up	1.50035e-60	1.11918e-59		3.65763	Up	1.53094e-21	6.26129e-21		1.9454	Up	0.000282806	0.000492425		0.780444	Up	0.226854	0.304428
IL18	interleukin 18	29197		3.09327	Up	3.3863e-237	6.78126e-236		3.31969	Up	8e-308	1.86284e-306		2.0366	Up	5.66504e-72	6.29208e-71		1.75819	Up	3.2938e-52	3.72211e-51
IL33	interleukin 33	361749		1.20135	Up	0	0		0.760175	Up	0	0		-0.316271	Down	2.5457e-54	2.31567e-53		-0.361512	Down	5.41254e-75	8.02849e-74
IL1A	interleukin 1, alpha	24493		5.72777	Up	3.58436e-28	1.7884e-27		6.56452	Up	2.85418e-53	1.86183e-52		5.43844	Up	6.20518e-23	3.05675e-22		4.14301	Up	3.93522e-09	1.53832e-08
IL1B	interleukin 1, beta	24494		6.26338	Up	0	0		3.49588	Up	4.26576e-49	2.65989e-48		3.37494	Up	1.04174e-42	7.86877e-42		3.34021	Up	1.61541e-43	1.61654e-42
IL1R1	interleukin 1 receptor, type I	25663		2.20113	Up	0	0		1.67155	Up	5.74304e-248	1.11903e-246		1.25783	Up	4.32184e-118	7.17929e-117		1.12644	Up	4.392e-97	7.9256e-96
IL1R2	interleukin 1 receptor, type II	117022		4.30744	Up	2.53554e-83	2.30853e-82		1.11014	Up	0.00482602	0.00763803		0.697472	Up	0.104835	0.131012		0.812625	Up	0.0473612	0.0775017
IL1RAP	interleukin 1 receptor accessory protein	25466		1.25176	Up	4.88538e-145	6.68866e-144		1.50413	Up	2.47572e-238	4.65045e-237		0.975244	Up	1.94438e-81	2.38435e-80		0.440722	Up	3.61082e-16	1.95534e-15
IL1RL1	interleukin 1 receptor-like 1	25556		2.38242	Up	0	0		2.51467	Up	0	0		1.34523	Up	4.54302e-115	7.35667e-114		0.388127	Up	8.3969e-09	3.21496e-08
IL1RL2	interleukin 1 receptor-like 2	171106		3.56714	Up	2.04546e-39	1.20846e-38		3.36025	Up	8.10762e-34	4.14823e-33		2.9104	Up	1.83072e-21	8.61779e-21		1.93002	Up	5.58558e-08	2.02808e-07
IL1RN	interleukin 1 receptor antagonist	60582		6.51474	Up	0	0		4.87018	Up	0	0		5.20546	Up	0	0		5.49665	Up	0	0
IL36B	interleukin 36, beta	362076		5.19726	Up	4.36442e-19	1.81728e-18		3.82756	Up	4.45178e-07	1.03094e-06		2.36044	Up	0.0216772	0.030099		3.72798	Up	1.10617e-06	3.6109e-06
IL36RN	interleukin 36 receptor antagonist	311783		3.97486	Up	2.90014e-14	1.05831e-13		3.82756	Up	4.45178e-07	1.03094e-06		1.89095	Up	0.0148034	0.0210311		-0.0269105	Down	0.977052	0.986026
IL6R	interleukin 6 receptor	24499		1.2255	Up	0	0		0.627473	Up	1.411e-73	1.12563e-72		0.117782	Up	0.00227506	0.00357011		-0.152441	Down	9.03276e-05	0.000241483
JAK2	Janus kinase 2	24514		1.5743	Up	0	0		1.43185	Up	0	0		1.19671	Up	1.09258e-274	3.67171e-273		1.1323	Up	2.32478e-257	9.39141e-256
MAP2K1	mitogen-activated protein kinase kinase 1	170851		1.06134	Up	1.69127e-228	3.25921e-227		0.930842	Up	1.49475e-176	2.21917e-175		0.375563	Up	2.89442e-24	1.48141e-23		0.429074	Up	5.0247e-34	4.25148e-33
MAP2K4	mitogen-activated protein kinase kinase 4	287398		1.08232	Up	1.37843e-41	8.35225e-41		1.20523	Up	8.37078e-56	5.61526e-55		0.799421	Up	1.47921e-21	6.99874e-21		0.798441	Up	6.04284e-23	4.03354e-22
MAP2K6	mitogen-activated protein kinase kinase 6	114495		-1.30413	Down	1.81514e-53	1.26585e-52		-0.995408	Down	2.0296e-37	1.09161e-36		-0.459501	Down	2.3815e-10	6.91963e-10		-0.460376	Down	3.78906e-11	1.6664e-10
MAP3K14	mitogen-activated protein kinase kinase kinase 14	360640		1.00246	Up	1.58336e-32	8.45923e-32		1.27869	Up	1.3279e-59	9.2716e-59		1.18562	Up	3.78462e-48	3.13383e-47		1.05844	Up	1.37281e-39	1.28246e-38
MAPK3	mitogen-activated protein kinase 3	50689		-1.28556	Down	0	0		-1.51956	Down	0	0		-1.50741	Down	0	0		-1.6854	Down	0	0
MAPK11	mitogen-activated protein kinase 11	689314		2.06433	Up	5.46466e-11	1.74593e-10		2.35471	Up	8.66284e-16	3.04633e-15		2.20681	Up	5.06168e-13	1.70389e-12		1.29502	Up	0.000206758	0.000528836
MAPK13	mitogen-activated protein kinase 13	29513		3.69802	Up	2.30132e-54	1.6223e-53		3.65763	Up	2.6413e-54	1.74169e-53		2.85348	Up	9.77166e-25	5.06139e-24		2.42626	Up	9.76802e-17	5.38195e-16
MAPKAPK2	mitogen-activated protein kinase-activated protein kinase 2	289014		1.09164	Up	0	0		0.779427	Up	9.39702e-223	1.68599e-221		0.434662	Up	2.16678e-60	2.11336e-59		0.461434	Up	1.5915e-73	2.33283e-72
MRAS	muscle RAS oncogene homolog	25482		-1.29293	Down	0	0		-2.194	Down	0	0		-2.0416	Down	0	0		-1.85041	Down	0	0
NFKB1	nuclear factor of kappa light polypeptide gene enhancer in B-cells 1	81736		1.02935	Up	2.50516e-295	6.10358e-294		0.853416	Up	7.07134e-201	1.1572e-199		0.699163	Up	1.3408e-123	2.31444e-122		0.731504	Up	1.45097e-146	3.62216e-145
NFKBIE	nuclear factor of kappa light polypeptide gene enhancer in B-cells inhibitor, epsilon	316241		1.71071	Up	5.97604e-143	8.10379e-142		1.35964	Up	3.34568e-84	2.91785e-83		1.19582	Up	8.28178e-60	8.03629e-59		1.14213	Up	2.40476e-57	2.91656e-56
NGFR	nerve growth factor receptor	24596		2.59902	Up	0	0		4.30395	Up	0	0		3.91272	Up	0	0		3.34173	Up	0	0
PIK3C2G	phosphatidylinositol-4-phosphate 3-kinase, catalytic subunit type 2 gamma	116720		-1.78002	Down	2.76812e-06	6.51215e-06		-0.880024	Down	0.0050071	0.00790234		0.941833	Up	4.5982e-05	8.67832e-05		0.620788	Up	0.00867048	0.0167197
PIK3CB	phosphatidylinositol-4,5-bisphosphate 3-kinase, catalytic subunit beta	85243		1.14948	Up	4.73038e-35	2.62564e-34		1.65206	Up	1.08527e-87	9.69881e-87		1.49059	Up	1.48974e-65	1.53927e-64		1.38238	Up	3.8326e-58	4.67723e-57
PIK3CD	phosphatidylinositol-4,5-bisphosphate 3-kinase, catalytic subunit delta	366508		2.41184	Up	0	0		2.7294	Up	0	0		2.17252	Up	0	0		2.08593	Up	0	0
PIK3R1	phosphoinositide-3-kinase, regulatory subunit 1 (alpha)	25513		-1.48013	Down	0	0		-1.56651	Down	0	0		-1.11369	Down	0	0		-0.935607	Down	0	0
PIK3R5	phosphoinositide-3-kinase, regulatory subunit 5	497931		3.63151	Up	0	0		3.44281	Up	0	0		2.74003	Up	2.12388e-202	5.50801e-201		2.73986	Up	4.73858e-214	1.60303e-212
SOCS3	suppressor of cytokine signaling 3	89829		3.65171	Up	0	0		2.72826	Up	3.19308e-196	5.13597e-195		2.5387	Up	3.94008e-154	8.10247e-153		2.20544	Up	4.62326e-110	9.18879e-109
STAT3	signal transducer and activator of transcription 3 (acute-phase response factor)	25125		1.23132	Up	0	0		0.952263	Up	0	0		0.89335	Up	0	0		0.759872	Up	2.5505e-300	1.21634e-298
TNF	tumor necrosis factor	24835		4.37732	Up	1.17326e-147	1.62373e-146		2.64253	Up	1.53643e-30	7.4592e-30		2.10938	Up	2.5243e-16	9.86755e-16		2.65257	Up	1.2956e-31	1.04292e-30
TNFAIP6	tumor necrosis factor, alpha-induced protein 6	84397		2.75239	Up	6.49028e-230	1.26087e-228		2.66792	Up	4.76784e-218	8.37848e-217		2.36662	Up	1.06953e-149	2.16075e-148		1.72729	Up	1.41206e-68	1.96538e-67
TNFRSF1B	tumor necrosis factor receptor superfamily, member 1B	156767		2.84651	Up	0	0		2.25455	Up	0	0		1.99342	Up	0	0		1.9192	Up	0	0
CSNK2A2	casein kinase 2, alpha prime polypeptide	307641		0.984323	Up	1.3723e-63	1.05421e-62		1.02772	Up	1.58455e-73	1.26354e-72		0.738245	Up	5.99766e-34	3.86805e-33		0.602399	Up	1.12549e-23	7.63711e-23
HSPB1	heat shock 27kDa protein 1	24471		-0.673285	Down	2.80234e-62	2.12134e-61		-1.71018	Down	1.93982e-289	4.26102e-288		-1.58105	Down	1.858e-246	5.62157e-245		-1.58091	Down	1.48952e-269	6.30438e-268
HSPB7	heat shock 27kDa protein family, member 7 (cardiovascular)	50565		-0.273064	Down	0.194544	0.240152		-2.17526	Down	1.83298e-14	6.17107e-14		-0.642378	Down	0.00393488	0.00600222		1.43941	Up	3.21262e-22	2.09888e-21
LBP	lipopolysaccharide binding protein	29469		0.160543	Up	0.0997938	0.130055		1.41388	Up	2.13708e-76	1.74635e-75		0.993239	Up	2.3029e-32	1.43992e-31		0.536324	Up	9.64932e-10	3.90906e-09
TNFRSF11B	tumor necrosis factor receptor superfamily, member 11b	25341		-0.269694	Down	7.95362e-06	1.79949e-05		-1.29718	Down	3.76468e-76	3.07103e-75		-0.815857	Down	5.5395e-35	3.64253e-34		-0.195247	Down	0.000603748	0.00143762
TRAF2	TNF receptor-associated factor 2	311786		0.947169	Up	5.22552e-45	3.29649e-44		1.07975	Up	1.64671e-63	1.19272e-62		0.948028	Up	1.58529e-45	1.26095e-44		0.849218	Up	4.0264e-38	3.67477e-37
SOCS1	suppressor of cytokine signaling 1	252971		0.438156	Up	0.118001	0.151654		0.587243	Up	0.0280586	0.0399474		0.553082	Up	0.043335	0.0579138		1.2532	Up	9.06988e-08	3.2327e-07
