# Supplementary material for: Transcriptional Profiling at High Temporal Resolution Reveals Robust Immune/Inflammatory Responses during Rat Sciatic Nerve Recovery
Source: Mediators Inflamm. 2017 Apr 12;2017:3827841. doi: 10.1155/2017/3827841 (PMC5405595; doi:10.1155/2017/3827841)
Supplement: Supplementary file 11 [file 3827841.f11.xlsx]

## Sheet: gene list
				1d					4d					7d					14d
Symbol	Entrez Gene Name	Entrez Gene		log2 Ratio(SN1dB/SN0dA)	Up-Down-Regulation(SN1dB/SN0dA)	P-value	FDR		log2 Ratio(SN1dB/SN0dA)	Up-Down-Regulation(SN1dB/SN0dA)	P-value	FDR		log2 Ratio(SN1dB/SN0dA)	Up-Down-Regulation(SN1dB/SN0dA)	P-value	FDR		log2 Ratio(SN1dB/SN0dA)	Up-Down-Regulation(SN1dB/SN0dA)	P-value	FDR
BLVRA	biliverdin reductase A	116599		2.08247	Up	5.06468e-234	1.00013e-232		2.32748	Up	0	0		1.45218	Up	7.11726e-93	9.70305e-92		1.35915	Up	3.00306e-84	4.86313e-83
BLVRB	biliverdin reductase B	292737		1.00526	Up	3.09756e-66	2.44169e-65		0.637675	Up	1.15524e-25	5.1316e-25		0.227586	Up	0.000651794	0.00109216		0.240811	Up	0.000175344	0.000452496
CD14	CD14 molecule	60350		3.25333	Up	0	0		2.26361	Up	0	0		1.20743	Up	2.37134e-71	2.61468e-70		1.28865	Up	6.38608e-89	1.07578e-87
FCGR2A	Fc fragment of IgG, low affinity IIa, receptor (CD32)	498276		4.12168	Up	0	0		4.64631	Up	0	0		3.60444	Up	0	0		3.6586	Up	0	0
FCGR2B	Fc fragment of IgG, low affinity IIb, receptor (CD32)	289211		3.83253	Up	0	0		2.28877	Up	3.94958e-295	8.84621e-294		1.9844	Up	3.43308e-193	8.56937e-192		1.48282	Up	3.03556e-97	5.48581e-96
FOS	FBJ murine osteosarcoma viral oncogene homolog	314322		2.58143	Up	0	0		2.50031	Up	0	0		2.4596	Up	0	0		2.05409	Up	0	0
HMOX1	heme oxygenase 1	24451		4.51492	Up	0	0		3.31931	Up	0	0		1.69215	Up	2.64752e-227	7.56967e-226		1.06467	Up	2.19174e-78	3.34838e-77
IKBKE	inhibitor of kappa light polypeptide gene enhancer in B-cells, kinase epsilon	363984		3.13181	Up	0	0		2.53671	Up	4.2887e-297	9.66912e-296		2.23004	Up	9.36556e-200	2.40419e-198		1.69709	Up	8.12128e-103	1.5378e-101
IKBKG	inhibitor of kappa light polypeptide gene enhancer in B-cells, kinase gamma	309295		1.02088	Up	6.81496e-39	3.99552e-38		0.924419	Up	1.28224e-32	6.44826e-32		0.656079	Up	2.84824e-15	1.06552e-14		0.602446	Up	9.69188e-14	4.77365e-13
IL6	interleukin 6	24498		4.96144	Up	1.50035e-60	1.11918e-59		3.65763	Up	1.53094e-21	6.26129e-21		1.9454	Up	0.000282806	0.000492425		0.780444	Up	0.226854	0.304428
IL10	interleukin 10	25325		10.5521	Up	7.24768e-18	2.92662e-17		8.31737	Up	0.00017525	0.000324428		7.17218	Up	0.020755	0.0289605		8.80275	Up	4.5505e-06	1.40841e-05
IL18	interleukin 18	29197		3.09327	Up	3.3863e-237	6.78126e-236		3.31969	Up	8e-308	1.86284e-306		2.0366	Up	5.66504e-72	6.29208e-71		1.75819	Up	3.2938e-52	3.72211e-51
IL33	interleukin 33	361749		1.20135	Up	0	0		0.760175	Up	0	0		-0.316271	Down	2.5457e-54	2.31567e-53		-0.361512	Down	5.41254e-75	8.02849e-74
IL10RA	interleukin 10 receptor, alpha	117539		3.60384	Up	0	0		2.88875	Up	1.28516e-251	2.5277e-250		2.26995	Up	2.20046e-121	3.73714e-120		2.01004	Up	1.27681e-92	2.22225e-91
IL10RB	interleukin 10 receptor, beta	304091		1.68436	Up	5.29838e-259	1.14472e-257		2.12489	Up	0	0		1.67454	Up	2.01784e-257	6.37991e-256		1.58485	Up	2.54894e-238	9.39049e-237
IL1A	interleukin 1, alpha	24493		5.72777	Up	3.58436e-28	1.7884e-27		6.56452	Up	2.85418e-53	1.86183e-52		5.43844	Up	6.20518e-23	3.05675e-22		4.14301	Up	3.93522e-09	1.53832e-08
IL1B	interleukin 1, beta	24494		6.26338	Up	0	0		3.49588	Up	4.26576e-49	2.65989e-48		3.37494	Up	1.04174e-42	7.86877e-42		3.34021	Up	1.61541e-43	1.61654e-42
IL1R1	interleukin 1 receptor, type I	25663		2.20113	Up	0	0		1.67155	Up	5.74304e-248	1.11903e-246		1.25783	Up	4.32184e-118	7.17929e-117		1.12644	Up	4.392e-97	7.9256e-96
IL1R2	interleukin 1 receptor, type II	117022		4.30744	Up	2.53554e-83	2.30853e-82		1.11014	Up	0.00482602	0.00763803		0.697472	Up	0.104835	0.131012		0.812625	Up	0.0473612	0.0775017
IL1RAP	interleukin 1 receptor accessory protein	25466		1.25176	Up	4.88538e-145	6.68866e-144		1.50413	Up	2.47572e-238	4.65045e-237		0.975244	Up	1.94438e-81	2.38435e-80		0.440722	Up	3.61082e-16	1.95534e-15
IL1RL1	interleukin 1 receptor-like 1	25556		2.38242	Up	0	0		2.51467	Up	0	0		1.34523	Up	4.54302e-115	7.35667e-114		0.388127	Up	8.3969e-09	3.21496e-08
IL1RL2	interleukin 1 receptor-like 2	171106		3.56714	Up	2.04546e-39	1.20846e-38		3.36025	Up	8.10762e-34	4.14823e-33		2.9104	Up	1.83072e-21	8.61779e-21		1.93002	Up	5.58558e-08	2.02808e-07
IL1RN	interleukin 1 receptor antagonist	60582		6.51474	Up	0	0		4.87018	Up	0	0		5.20546	Up	0	0		5.49665	Up	0	0
IL36B	interleukin 36, beta	362076		5.19726	Up	4.36442e-19	1.81728e-18		3.82756	Up	4.45178e-07	1.03094e-06		2.36044	Up	0.0216772	0.030099		3.72798	Up	1.10617e-06	3.6109e-06
IL36RN	interleukin 36 receptor antagonist	311783		3.97486	Up	2.90014e-14	1.05831e-13		2.3206	Up	0.00101377	0.0017344		1.89095	Up	0.0148034	0.0210311		-0.0269105	Down	0.977052	0.986026
IL4R	interleukin 4 receptor	25084		2.95331	Up	0	0		1.8805	Up	0	0		1.10628	Up	1.01441e-154	2.08945e-153		1.12171	Up	5.9541e-171	1.68644e-169
MAP2K4	mitogen-activated protein kinase kinase 4	287398		1.08232	Up	1.37843e-41	8.35225e-41		1.20523	Up	8.37078e-56	5.61526e-55		0.799421	Up	1.47921e-21	6.99874e-21		0.798441	Up	6.04284e-23	4.03354e-22
MAP2K6	mitogen-activated protein kinase kinase 6	114495		-1.30413	Down	1.81514e-53	1.26585e-52		-0.995408	Down	2.0296e-37	1.09161e-36		-0.459501	Down	2.3815e-10	6.91963e-10		-0.460376	Down	3.78906e-11	1.6664e-10
MAP3K14	mitogen-activated protein kinase kinase kinase 14	360640		1.00246	Up	1.58336e-32	8.45923e-32		1.27869	Up	1.3279e-59	9.2716e-59		1.18562	Up	3.78462e-48	3.13383e-47		1.05844	Up	1.37281e-39	1.28246e-38
MAPK11	mitogen-activated protein kinase 11	689314		2.06433	Up	5.46466e-11	1.74593e-10		2.35471	Up	8.66284e-16	3.04633e-15		2.20681	Up	5.06168e-13	1.70389e-12		1.29502	Up	0.000206758	0.000528836
MAPK13	mitogen-activated protein kinase 13	29513		3.69802	Up	2.30132e-54	1.6223e-53		3.65763	Up	2.6413e-54	1.74169e-53		2.85348	Up	9.77166e-25	5.06139e-24		2.42626	Up	9.76802e-17	5.38195e-16
NFKB1	nuclear factor of kappa light polypeptide gene enhancer in B-cells 1	81736		1.02935	Up	2.50516e-295	6.10358e-294		0.853416	Up	7.07134e-201	1.1572e-199		0.699163	Up	1.3408e-123	2.31444e-122		0.731504	Up	1.45097e-146	3.62216e-145
NFKBIE	nuclear factor of kappa light polypeptide gene enhancer in B-cells inhibitor, epsilon	316241		1.71071	Up	5.97604e-143	8.10379e-142		1.35964	Up	3.34568e-84	2.91785e-83		1.19582	Up	8.28178e-60	8.03629e-59		1.14213	Up	2.40476e-57	2.91656e-56
SOCS3	suppressor of cytokine signaling 3	89829		3.65171	Up	0	0		2.72826	Up	3.19308e-196	5.13597e-195		2.5387	Up	3.94008e-154	8.10247e-153		2.20544	Up	4.62326e-110	9.18879e-109
STAT3	signal transducer and activator of transcription 3 (acute-phase response factor)	25125		1.23132	Up	0	0		0.952263	Up	0	0		0.89335	Up	0	0		0.759872	Up	2.5505e-300	1.21634e-298
TNF	tumor necrosis factor	24835		4.37732	Up	1.17326e-147	1.62373e-146		2.64253	Up	1.53643e-30	7.4592e-30		2.10938	Up	2.5243e-16	9.86755e-16		2.65257	Up	1.2956e-31	1.04292e-30
TYK2	tyrosine kinase 2	100361294		1.68651	Up	0	0		1.5077	Up	4.75486e-255	9.44592e-254		1.09098	Up	2.85934e-112	4.5506e-111		1.02418	Up	1.21526e-103	2.31409e-102
ARG2	arginase 2	29215		-0.248411	Down	0.26535	0.314596		-1.09369	Down	1.22388e-05	2.52942e-05		-1.04143	Down	4.1551e-05	7.88243e-05		-0.707842	Down	0.00200448	0.00436423
LBP	lipopolysaccharide binding protein	29469		0.160543	Up	0.0997938	0.130055		1.41388	Up	2.13708e-76	1.74635e-75		0.993239	Up	2.3029e-32	1.43992e-31		0.536324	Up	9.64932e-10	3.90906e-09
IL1RAPL1	interleukin 1 receptor accessory protein-like 1	317553		6.21319	Up	0.00191613	0.00331955		6.06588	Up	0.00310512	0.0050302		6.99108	Up	2.19414e-05	4.28164e-05		7.05377	Up	9.01692e-06	2.70929e-05
IL1RAPL2	interleukin 1 receptor accessory protein-like 2	300913		4.59377	Up	0.0420752	0.0592299		3.44646	Up	0.231586	0.280385		5.88623	Up	0.00046118	0.000786304		5.34688	Up	0.00424662	0.00873576
